# Supplementary material for: Neurotoxic Sleight of Fang: Differential Antivenom Efficacy Against Mamba (Dendroaspis spp.) Venom Spastic-Paralysis Presynaptic/Synaptic vs. Flaccid-Paralysis Postsynaptic Effects
Source: Toxins (Basel). 2025 Sep 26;17(10):481. doi: 10.3390/toxins17100481 (PMC12568002; doi:10.3390/toxins17100481)
Supplement: Supplementary file 1 [file toxins-17-00481-s001.zip]

Archive with 38 entries (36 files):
- ._.DS_Store
- ._Supplementary folder 2 - molecular analyses
- Supplementary folder 1 - Exabayes/
- Supplementary folder 1 - Exabayes/._.DS_Store
- Supplementary folder 1 - Exabayes/._3FTx.tre
- Supplementary folder 1 - Exabayes/._exabayes_configurations.txt
- Supplementary folder 1 - Exabayes/._kunitz.fasta
- Supplementary folder 1 - Exabayes/._kunitz.tre
- Supplementary folder 1 - Exabayes/Run-set diagnostics.pdf
- Supplementary folder 2 - molecular analyses/
- Supplementary folder 2 - molecular analyses/._Dendroaspis_3FTX_AdreCholi.fas
- Supplementary folder 2 - molecular analyses/._Dendroaspis_3FTX_AdreCholi_BUSTED.json
- Supplementary folder 2 - molecular analyses/._Dendroaspis_3FTX_AdreCholi_FUBAR.json
- Supplementary folder 2 - molecular analyses/._Dendroaspis_3FTX_AdreCholi_MEME.json
- Supplementary folder 2 - molecular analyses/._Dendroaspis_3FTX_Longchain.fas
- Supplementary folder 2 - molecular analyses/._Dendroaspis_3FTX_Longchain_BUSTED.json
- Supplementary folder 2 - molecular analyses/._Dendroaspis_3FTX_Longchain_FUBAR.json
- Supplementary folder 2 - molecular analyses/._Dendroaspis_3FTX_Longchain_MEME.json
- Supplementary folder 2 - molecular analyses/._Dendroaspis_3FTX_Orphan.fas
- Supplementary folder 2 - molecular analyses/._Dendroaspis_3FTX_Orphan2.fas
- Supplementary folder 2 - molecular analyses/._Dendroaspis_3FTX_Orphan2_BUSTED.json
- Supplementary folder 2 - molecular analyses/._Dendroaspis_3FTX_Orphan2_FUBAR.json
- Supplementary folder 2 - molecular analyses/._Dendroaspis_3FTX_Orphan2_MEME.json
- Supplementary folder 2 - molecular analyses/._Dendroaspis_3FTX_Orphan_BUSTED.json
- Supplementary folder 2 - molecular analyses/._Dendroaspis_3FTX_Orphan_FUBAR.json
- Supplementary folder 2 - molecular analyses/._Dendroaspis_3FTX_Orphan_MEME.json
- Supplementary folder 2 - molecular analyses/._Dendroaspis_3FTX_Plesiotypic.fas
- Supplementary folder 2 - molecular analyses/._Dendroaspis_3FTX_Plesiotypic_BUSTED.json
- Supplementary folder 2 - molecular analyses/._Dendroaspis_3FTX_Plesiotypic_FUBAR.json
- Supplementary folder 2 - molecular analyses/._Dendroaspis_3FTX_Plesiotypic_MEME.json
- Supplementary folder 2 - molecular analyses/._Dendroaspis_3FTX_Synergistic.fas
- Supplementary folder 2 - molecular analyses/._Dendroaspis_3FTX_Synergistic_BUSTED.json
- Supplementary folder 2 - molecular analyses/._Dendroaspis_3FTX_Synergistic_FUBAR.json
- Supplementary folder 2 - molecular analyses/._Dendroaspis_3FTX_Synergistic_MEME.json
- Supplementary folder 2 - molecular analyses/._Kunitz_Kblockers_BUSTED.json
- Supplementary folder 2 - molecular analyses/._Kunitz_Kblockers_FUBAR.json
- Supplementary folder 2 - molecular analyses/._Kunitz_Kblockers_MEME.json
- Supplementary folder 2 - molecular analyses/._Kunitz_orphan_nucleotide.fas
